# Supplementary material for: Divergent effects of pitch feedback on online and offline motor sequence learning
Source: Front Behav Neurosci. 2025 Oct 24;19:1680277. doi: 10.3389/fnbeh.2025.1680277 (PMC12592037; doi:10.3389/fnbeh.2025.1680277)
Supplement: Supplementary file 1 [file Table_1.xlsx]

## Sheet: Tabelle1
nTCS Data		nTCS, defined as mean time to complete a correct sequence within each block of practice (TCS) nomalized to baseline TCS performance in the absence of pitch feedback (ratio)
		Training															Retest 1 - without feedback							Retest 2 - with feedback
Subject	Pitch Feedback Type	B1	B2	B3	B4	B5	B6	B7	B8	B9	B10	B11	B12	B13	B14		B1	B2	B3	B4	B5	B6	B7	B1	B2	B3	B4	B5	B6	B7
C1	Congruent	0.0296336	0.15285	0.280882	0.395171	0.537934	0.612285	0.474458	0.65764	0.666104	0.677314	0.661254	0.719706	0.720436	0.701186		0.635696	0.693017	0.617082	0.676295	0.679343	0.686714	0.728056	0.696275	0.753616	0.723409	0.708087	0.725546	0.749493	0.771114
C2	Congruent	0.0561313	0.0780956	0.0318539	0.100222	0.14646	0.203341	0.297845	0.24569	0.320934	0.370626	0.324098	0.373311	0.388096	0.369112		0.363605	0.320883	0.414486	0.442432	0.386121	0.489918	0.433652	0.527236	0.485608	0.441936	0.505362	0.521165	0.477809	0.465752
C3	Congruent	0.112262	0.214475	0.198699	0.285164	0.30538	0.281143	0.253537	0.30287	0.264528	0.278995	0.28089	0.260574	0.36196	0.29581		0.294196	0.347965	0.347692	0.342863	0.356004	0.339284	0.42183	0.37744	0.35746	0.466599	0.396535	0.460725	0.488752	0.478226
C4	Congruent	0.0274992	0.00047575	-0.0222188	0.0366199	-0.0534318	0.0431003	0.0763514	-0.0191971	0.233593	0.295248	0.336779	0.330865	0.398852	0.339094		0.285968	0.411013	0.508949	0.461606	0.421664	0.413285	0.444504	0.553138	0.554381	0.559846	0.58314	0.584581	0.592848	0.59077
C5	Congruent	0.0516967	0.0986348	0.109437	0.179536	0.269625	0.245078	0.213919	0.256265	0.272889	0.263422	0.31334	0.283637	0.256994	0.268043		0.23482	0.286596	0.368113	0.376676	0.329642	0.348476	0.343767	0.405027	0.410857	0.415629	0.396533	0.441264	0.438564	0.391442
C6	Congruent	0.0601291	0.0661151	0.142648	0.166227	0.147162	0.135562	0.0189048	0.0215434	0.0618986	0.19892	0.237754	0.243807	0.167132	0.249053		0.295865	0.31417	0.278854	0.326287	0.225104	0.319364	0.298468	0.336779	0.329743	0.249783	0.288353	0.314325	0.321723	0.310921
C7	Congruent	0.0581004	0.0842345	0.184605	0.108629	0.315063	0.380909	0.498606	0.539108	0.609433	0.595193	0.495044	0.575971	0.607846	0.608345		0.399924	0.552064	0.571686	0.585742	0.590701	0.562878	0.584609	0.666395	0.680643	0.701336	0.659225	0.664966	0.686033	0.706126
C8	Congruent	0.117481	0.138489	0.216932	0.193063	0.202143	0.29363	0.341255	0.321799	0.144511	0.230271	0.363929	0.448557	0.284468	0.275401		0.268952	0.288558	0.42522	0.436287	0.391716	0.386835	0.409495	0.391634	0.454243	0.445053	0.327471	0.392952	0.381763	0.419016
C9	Congruent	0.0725534	0.15059	0.11046	0.154129	0.241602	0.331832	0.281327	0.292834	0.274668	0.311742	0.174225	0.234849	0.351753	0.337741		0.304854	0.371269	0.380397	0.38276	0.409713	0.515174	0.440696	0.431494	0.446071	0.485562	0.471813	0.499451	0.431971	0.513609
C10	Congruent	0.122577	0.212965	0.210929	0.246227	0.263648	0.121037	0.269168	0.251089	0.247493	0.302086	0.274283	0.304973	0.300365	0.354198		0.0895169	0.182957	0.225929	0.267447	0.166008	0.226456	0.324049	0.377008	0.460616	0.458354	0.466964	0.500577	0.493838	0.527769
C11	Congruent	0.161403	0.230947	0.182394	0.259245	0.226258	0.219061	0.256056	0.207093	0.311746	0.327727	0.326091	0.342584	0.400801	0.377234		0.366029	0.376375	0.39828	0.356842	0.419571	0.38364	0.372572	0.444952	0.424192	0.363071	0.397217	0.40166	0.422843	0.388752
C12	Congruent	0.105633	0.0315977	0.0183068	0.161891	0.19957	0.213017	0.209835	0.290985	0.255013	0.333717	0.353806	0.275627	0.326273	0.302148		0.282925	0.436887	0.389513	0.423035	0.393297	0.394669	0.331875	0.522673	0.48816	0.476862	0.438211	0.473027	0.48006	0.470178
C13	Congruent	0.17782	0.230775	0.198097	0.264089	0.352069	0.282849	0.304088	0.260371	0.3292	0.311442	0.35767	0.354173	0.376724	0.380736		0.383958	0.45168	0.449968	0.411701	0.440368	0.443914	0.440882	0.464766	0.481154	0.434131	0.440551	0.498826	0.531357	0.546326
C14	Congruent	0.0340957	0.0348939	-0.071144	0.0622722	0.147995	0.217406	0.0468454	-0.0195519	0.0601249	0.101305	0.220279	0.234547	0.132173	0.152799		0.146488	0.232419	0.279745	0.28986	0.321935	0.2691	0.277004	0.349836	0.39748	0.288249	0.405843	0.361851	0.39036	0.410674
C15	Congruent	0.243576	0.29695	0.405995	0.343305	0.294339	0.422018	0.407541	0.473992	0.388265	0.465062	0.482017	0.484254	0.487571	0.435659		0.371344	0.423874	0.523536	0.554439	0.547028	0.537602	0.535513	0.529204	0.577423	0.544161	0.543059	0.543582	0.551676	0.562095
C16	Congruent	-0.0162353	0.110584	0.199801	0.164624	0.226097	0.17047	0.230421	0.243615	0.201543	0.283996	0.235335	0.278412	0.276593	0.298514		0.101349	0.161753	0.19363	0.236943	0.228442	0.255514	0.0974881	0.324743	0.365268	0.404356	0.394509	0.409685	0.438339	0.432455
C17	Congruent	0.104734	0.163048	0.256378	0.366244	0.336208	0.363838	0.380987	0.430979	0.4162	0.417908	0.498094	0.516992	0.512855	0.474087		0.363027	0.513797	0.536912	0.562897	0.604261	0.580118	0.568926	0.617859	0.634946	0.612182	0.577577	0.620752	0.626267	0.652032
C18	Congruent	0.0624832	0.207131	0.246839	0.258608	0.284185	0.312744	0.317848	0.308368	0.295066	0.35114	0.408532	0.380414	0.43554	0.393471		0.235117	0.32437	0.37047	0.328723	0.371042	0.357806	0.391504	0.448353	0.457296	0.497869	0.461499	0.394724	0.438509	0.428708
C19	Congruent	0.107358	0.11263	0.120499	0.137138	0.0897782	0.0107305	0.0107941	0.0807567	0.129576	0.00790875	0.0893888	0.110595	0.117439	0.101423		0.162971	0.156347	0.109292	0.191956	0.0321119	0.127955	0.0508227	0.146809	0.202098	0.177108	0.166235	0.185862	0.232048	0.135124
C20	Congruent	0.160713	0.238961	0.170919	0.198083	0.166158	0.100525	0.200464	0.112685	0.161702	0.165395	0.0884813	0.270419	0.190148	0.223562		0.277113	0.314146	0.304419	0.248016	0.112288	0.25526	0.271322	0.306648	0.300004	0.404761	0.308113	0.389513	0.366256	0.360127
F1	Fixed	0.216316	0.239141	0.139995	0.241245	0.330615	0.335628	0.291935	0.330129	0.371745	0.329217	0.389175	0.349311	0.335138	0.329406		0.383052	0.427188	0.462879	0.448487	0.418917	0.451047	0.443642	0.484048	0.462926	0.427274	0.47469	0.439343	0.439976	0.449799
F2	Fixed	0.0358736	0.0764659	0.0723522	0.084914	0.0533718	0.0928752	0.0981806	-0.00780387	0.073426	0.0251146	0.106638	0.078308	0.0725186	0.109124		0.0975636	0.176437	0.15396	0.147291	0.124278	0.118586	0.148637	0.174816	0.142194	0.225384	0.194719	0.0408494	0.183624	0.173733
F3	Fixed	-0.0158195	0.0662026	0.282551	0.195188	0.324137	0.259324	0.237087	0.281617	0.290802	0.293211	0.295092	0.261958	0.158539	0.428411		0.255593	0.335517	0.353153	0.303149	0.506176	0.420999	0.465134	0.452622	0.488978	0.467729	0.459772	0.494175	0.533947	0.530914
F4	Fixed	0.0611827	0.0588481	0.0323885	0.0365378	0.0194384	0.141361	0.0290849	0.0888404	0.0997908	0.0673274	0.11371	0.150182	0.104526	0.156419		0.266601	0.232794	0.216888	0.240965	0.281216	0.182055	0.191631	0.271701	0.269032	0.282392	0.236604	0.169369	0.167493	0.216011
F5	Fixed	-0.0869916	-0.01566	-0.0284104	0.0443882	-0.105916	-0.00747546	0.123941	0.162541	0.148531	0.170456	0.17303	0.194081	0.198005	0.117065		0.214191	0.271127	0.248726	0.220333	0.20435	0.296922	0.328034	0.344592	0.330112	0.396633	0.338578	0.374091	0.30337	0.43008
F6	Fixed	0.114771	0.159597	0.189536	0.243619	0.286914	0.238842	0.229775	0.205587	0.206611	0.236374	0.224287	0.148383	0.112415	0.171356		0.165155	0.268458	0.278688	0.355188	0.270724	0.337766	0.363957	0.341051	0.386977	0.38126	0.446422	0.344034	0.376215	0.401208
F7	Fixed	0.0851283	0.0115209	0.115446	0.18823	0.231675	0.222602	0.275579	0.359407	0.272627	0.358203	0.391505	0.26006	0.411332	0.379109		0.167282	0.186365	0.386702	0.366811	0.306293	0.361868	0.348027	0.355145	0.316443	0.428568	0.353673	0.470117	0.428409	0.418049
F8	Fixed	0.0445374	0.0315269	0.11068	0.117449	0.108043	0.164987	0.30086	0.440916	0.525664	0.439247	0.481619	0.594093	0.553189	0.652127		0.262122	0.416894	0.569728	0.551017	0.461653	0.573049	0.30573	0.532738	0.5991	0.550612	0.573455	0.58018	0.569225	0.562105
F9	Fixed	0.0169947	0.0340176	0.140407	0.193325	0.154041	0.176593	0.236321	0.225592	0.148245	0.231956	0.208203	0.2603	0.211118	0.230886		0.308641	0.33415	0.364338	0.299935	0.315376	0.379113	0.383008	0.376484	0.360564	0.36806	0.367133	0.364633	0.332073	0.367473
F10	Fixed	0.0973516	0.18524	0.191213	0.289186	0.206457	0.213341	0.280434	0.387494	0.279676	0.504821	0.398511	0.474554	0.420804	0.487058		0.459637	0.332702	0.499411	0.451196	0.494508	0.519826	0.562521	0.593262	0.601559	0.630328	0.614298	0.615921	0.63134	0.621577
F11	Fixed	0.100851	0.133436	0.219233	0.166841	0.242775	0.281846	0.210122	0.197005	0.156806	0.207186	0.0460292	0.209917	0.219224	0.0948801		0.27988	0.362317	0.404519	0.39214	0.437082	0.427559	0.380012	0.396942	0.396559	0.409138	0.406567	0.441144	0.469467	0.389842
F12	Fixed	0.192938	0.100832	0.228953	0.0927701	0.114502	0.172493	0.127925	0.288216	0.338478	0.280504	0.338478	0.308516	0.224576	0.296545		0.221185	0.245969	0.281681	0.209164	0.215343	0.187222	0.162729	0.295502	0.197604	0.192232	0.231918	0.27583	0.174342	0.174847
F13	Fixed	0.124412	0.0964041	0.137013	0.173247	0.245412	0.25747	0.286846	0.324208	0.338652	0.374887	0.351975	0.376049	0.379213	0.377555		0.389198	0.504691	0.478829	0.520153	0.574298	0.498961	0.52112	0.504361	0.519383	0.516604	0.514724	0.570914	0.607739	0.523867
F14	Fixed	0.0049866	0.0977964	0.0806292	0.127701	0.220667	-0.0159853	0.125024	0.176146	0.0665692	0.138522	0.150354	0.0994885	0.0525196	0.120217		0.179864	0.200954	0.273468	0.245872	0.225705	0.232204	0.227128	0.228704	0.234642	0.209168	0.125793	0.245933	0.0817983	0.215526
F15	Fixed	0.125219	0.097733	0.126217	0.128826	0.0520486	0.114073	0.0544624	0.0834165	0.0594448	0.116929	0.143417	0.132954	0.129519	0.138773		0.18553	0.148062	0.268751	0.270299	0.190615	0.284633	0.238106	0.270529	0.217293	0.231283	0.244126	0.292144	0.283119	0.254819
F16	Fixed	0.071621	0.158673	0.192883	0.227991	0.242081	0.250655	0.270014	0.272708	0.265398	0.248913	0.241819	0.277519	0.312679	0.222851		0.261057	0.325417	0.313389	0.337106	0.344909	0.367193	0.324399	0.369275	0.362284	0.39105	0.388921	0.345064	0.377577	0.396725
F17	Fixed	0.098192	0.0348144	0.104058	0.123341	0.153491	0.0704462	0.233651	0.184362	0.158652	0.138103	0.193114	0.241713	0.248432	0.352808		0.257774	0.333462	0.337821	0.376547	0.395397	0.420465	0.402193	0.452318	0.433673	0.435468	0.426851	0.472052	0.404193	0.424505
F18	Fixed	0.103275	0.152872	0.262176	0.240768	0.297947	0.281625	0.305885	0.341819	0.24157	0.266744	0.275453	0.235202	0.251538	0.223846		0.35713	0.389711	0.409373	0.415109	0.424792	0.416936	0.369607	0.451225	0.388023	0.454798	0.41949	0.425503	0.462107	0.395456
F19	Fixed	0.18342	0.261675	0.288147	0.241721	0.252474	0.290271	0.324245	0.275322	0.253705	0.248057	0.315072	0.278408	0.289557	0.248448		0.281296	0.313475	0.328424	0.299987	0.309438	0.308843	0.304234	0.316057	0.349981	0.365071	0.25304	0.302586	0.35258	0.357172
F20	Fixed	-0.0398455	-0.038372	-0.00941856	0.0492431	0.0872827	0.0467275	0.102179	0.0706617	0.176542	0.136667	0.15436	0.170567	0.229639	0.180163		0.160541	0.177683	0.282045	0.28961	0.195065	0.257566	0.316329	0.304044	0.323445	0.353416	0.288334	0.322223	0.327685	0.251786
R1	Random	-0.191658	-0.207024	-0.100447	0.0136405	-0.0192611	0.0589337	0.0970396	-0.00611359	-0.0621549	0.101696	0.0565014	0.107448	0.127794	-0.175593		0.259589	0.272647	0.249113	0.236294	0.186361	0.307948	0.341885	0.343857	0.367111	0.361606	0.332632	0.391188	0.417456	0.355673
R2	Random	0.0298358	0.0414097	0.0392871	0.0173208	0.0357629	0.0448538	0.0193032	0.0169003	0.10865	0.0913096	-0.0431518	-0.0247497	0.0248298	-0.00180216		0.18579	0.229555	0.211374	0.233981	0.228641	0.168843	0.24159	0.367908	0.253971	0.303164	0.186264	0.192631	0.221225	0.301482
R3	Random	0.200167	0.217463	0.239243	0.198505	0.257174	0.255253	0.256115	0.268934	0.317426	0.268879	0.331277	0.338626	0.287581	0.326795		0.371242	0.423035	0.403565	0.351579	0.418911	0.408656	0.438668	0.430326	0.451087	0.414489	0.446373	0.420667	0.469967	0.447763
R4	Random	0.0246551	0.153059	0.0178699	0.0385764	0.197346	0.250465	0.218246	0.365651	0.162794	0.205622	0.238316	0.272461	0.350442	0.23812		0.370148	0.380822	0.381858	0.376456	0.379535	0.371193	0.374955	0.42267	0.423734	0.430013	0.39708	0.434063	0.361144	0.340178
R5	Random	0.0654695	0.0269687	0.0344413	0.0915766	0.141515	0.093761	0.0255579	0.0670623	0.0688827	0.12495	0.129091	0.160993	0.151673	0.157808		0.110159	0.21524	0.27199	0.256335	0.265482	0.292242	0.256926	0.293152	0.295919	0.228256	0.323552	0.16295	0.282048	0.228602
R6	Random	0.0858433	0.119521	0.155497	0.283664	0.397604	0.37179	0.426194	0.460275	0.361177	0.440158	0.415184	-0.00224299	0.331904	0.245166		0.450052	0.53155	0.494712	0.474928	0.502681	0.586057	0.582537	0.557679	0.600444	0.513713	0.58904	0.527869	0.635682	0.61122
R7	Random	0.144794	0.0904721	0.264654	0.192706	0.242087	0.326908	0.326227	0.31763	0.313367	0.246579	0.313688	0.325679	0.355062	0.113867		0.227799	0.392687	0.303464	0.367721	0.402974	0.435444	0.351384	0.517514	0.470003	0.420168	0.431593	0.48428	0.530975	0.480098
R8	Random	0.0632877	0.113618	0.155967	0.146317	0.0438013	0.178034	0.115407	0.0924858	0.304929	0.31024	0.394412	0.321827	0.444896	0.309735		0.293437	0.390604	0.312797	0.346024	0.346378	0.360269	0.380867	0.440255	0.419491	0.433688	0.362947	0.461629	0.396253	0.500232
R9	Random	0.19419	0.175458	0.0205644	0.0138283	0.0931729	0.162082	0.17866	0.16088	0.163744	0.187439	0.227247	0.251729	0.222405	0.174516		0.196297	0.251721	0.213256	0.182567	0.251288	0.264172	0.287308	0.387519	0.367958	0.370555	0.434924	0.328734	0.258257	0.314579
R10	Random	-0.0227246	-0.060411	0.00631239	-0.0364533	-0.0641809	0.0672783	0.0326718	0.0523194	0.0325308	-0.245846	-0.0675279	-0.0498532	-0.0646213	-0.00791544		0.0243688	0.159894	0.0148855	0.115546	0.211274	0.17286	0.098626	0.191016	0.140546	0.18431	0.182325	0.112449	0.119436	0.102079
R11	Random	0.173203	0.277068	0.254474	0.281607	0.33667	0.290567	0.250059	0.307833	0.209694	0.238121	0.269877	0.313233	0.364201	0.398443		0.427303	0.423239	0.41247	0.408554	0.353827	0.433504	0.396479	0.435254	0.44012	0.39213	0.328215	0.347819	0.416267	0.437786
R12	Random	0.124937	0.0573068	0.247305	0.290521	0.267764	0.283741	0.267879	0.303691	0.384304	0.376543	0.387833	0.34698	0.358339	0.48931		0.393873	0.450422	0.443332	0.514094	0.536137	0.553556	0.497186	0.465018	0.526239	0.502905	0.458952	0.500346	0.518056	0.539121
R13	Random	0.0760854	0.11996	0.23904	0.275236	0.346547	0.266081	0.369347	0.28905	0.292875	0.440347	0.426972	0.46309	0.50205	0.376497		0.383593	0.513735	0.54148	0.558152	0.563879	0.541015	0.528421	0.486603	0.547481	0.541644	0.516489	0.539451	0.565104	0.569316
R14	Random	0.0815294	0.153087	0.128907	0.266692	0.183844	0.129954	0.149166	0.195454	0.248849	0.14552	0.22166	0.167688	0.12058	0.158202		0.196043	0.258935	0.31019	0.322021	0.250777	0.29066	0.210767	0.317837	0.329199	0.293843	0.229937	0.214867	0.213138	0.249585
R15	Random	0.106384	0.195183	0.14902	0.163523	0.176229	0.230251	0.244397	0.165061	0.219764	0.0973499	-0.147372	0.1824	0.216636	0.276739		0.238762	0.287905	0.351608	0.36125	0.32581	0.322862	0.309168	0.385215	0.329603	0.328568	0.350124	0.351772	0.379604	0.392601
R16	Random	0.0395642	0.127114	0.124969	0.0770714	0.147449	0.15885	0.189781	0.218379	0.227494	0.235046	0.267393	0.26975	0.239953	0.280681		0.103142	0.198814	0.217767	0.275862	0.322261	0.332781	0.32611	0.343595	0.269632	0.355907	0.363195	0.356501	0.364964	0.366268
R17	Random	0.051266	0.0916896	0.0591251	0.119548	0.16825	0.164151	0.154412	0.179682	0.138205	0.076899	0.14174	0.129368	0.221233	0.190173		0.209639	0.291665	0.243889	0.251429	0.255565	0.343595	0.346077	0.295162	0.381565	0.348678	0.3478	0.412033	0.394836	0.25597
R18	Random	0.134966	0.130283	0.23261	0.191929	0.184724	0.144155	0.159562	0.150763	0.104255	0.109657	0.156725	0.170569	0.0771027	0.142949		0.136359	0.319225	0.353985	0.342015	0.337542	0.340642	0.388127	0.336353	0.336285	0.396212	0.366486	0.346545	0.366036	0.378564
R19	Random	0.0403013	0.0726625	0.0736883	0.109432	0.121303	0.136784	0.132771	0.144402	0.196318	0.243653	0.233202	0.271658	0.198815	0.235338		0.170102	0.201356	0.213181	0.192086	0.175111	0.210627	0.278568	0.402176	0.388613	0.392236	0.400888	0.421297	0.295487	0.358205
R20	Random	0.0364463	0.020652	-0.000930857	0.137399	0.190648	0.136485	0.0745032	0.152509	0.10969	0.170412	0.275317	0.257176	0.299368	0.283933		0.179997	0.274408	0.253301	0.297935	0.265463	0.40239	0.297779	0.422522	0.483959	0.540698	0.505131	0.540798	0.479283	0.355024
		accuracy, defined as the number of correct sequences per block
		Training															Retest 1 - without feedback							Retest 2 - with feedback
C1	Congruent	5	6	6	5	5	5	5	6	5	6	5	6	6	5		4	6	4	5	6	6	6	6	5	6	5	6	6	5
C2	Congruent	5	6	3	3	5	4	2	5	3	5	3	3	5	5		6	5	6	5	5	5	4	3	5	3	5	4	4	4
C3	Congruent	6	6	5	5	4	6	4	5	6	5	5	5	4	3		6	5	5	6	6	3	4	5	6	5	5	5	4	4
C4	Congruent	6	4	5	5	4	4	5	2	6	5	4	5	4	4		6	6	4	5	6	6	5	6	6	6	5	5	6	6
C5	Congruent	6	6	5	6	6	4	6	5	4	5	6	5	5	5		5	6	5	5	5	5	6	5	6	6	4	5	4	5
C6	Congruent	5	6	4	6	6	5	4	4	5	5	4	3	6	5		5	6	5	5	6	5	6	6	3	6	5	6	5	5
C7	Congruent	4	5	4	3	4	5	5	5	4	4	4	5	6	5		6	5	5	6	6	5	5	5	5	6	6	5	4	6
C8	Congruent	4	6	6	5	5	5	4	5	4	4	5	4	5	4		5	5	6	6	5	5	6	5	5	5	5	6	5	6
C9	Congruent	5	5	6	6	6	4	5	4	6	5	5	6	4	6		5	4	6	6	5	4	5	6	5	5	5	6	5	6
C10	Congruent	5	5	4	2	2	6	4	4	4	4	4	4	4	5		5	3	5	4	2	5	6	5	6	6	6	5	6	6
C11	Congruent	6	6	6	6	6	6	6	5	5	6	6	6	6	6		6	6	6	6	6	6	6	6	6	6	6	6	6	6
C12	Congruent	5	5	5	5	6	6	6	4	6	5	5	5	6	6		6	6	6	4	5	6	6	5	6	4	5	6	6	4
C13	Congruent	5	5	4	5	4	3	3	5	6	5	5	5	5	5		4	4	6	5	5	4	5	4	4	4	6	5	5	5
C14	Congruent	4	5	5	5	3	3	3	4	6	4	3	6	4	5		6	5	5	5	4	4	5	4	3	5	5	5	5	5
C15	Congruent	5	5	4	5	3	5	5	4	4	6	6	4	4	4		4	6	6	5	4	6	5	5	4	5	4	4	4	4
C16	Congruent	6	5	5	6	4	5	6	4	6	6	3	6	6	5		6	6	6	5	5	5	5	6	6	6	5	6	6	5
C17	Congruent	5	5	6	5	5	5	6	4	6	5	5	5	5	5		5	6	6	5	5	5	5	6	5	5	4	5	5	5
C18	Congruent	6	5	5	5	6	6	5	5	6	6	5	6	5	5		6	6	5	5	5	5	5	6	6	6	6	5	5	5
C19	Congruent	6	6	6	6	4	3	5	4	5	4	5	5	4	4		6	6	6	5	6	5	5	5	5	5	5	6	5	4
C20	Congruent	5	6	5	4	4	5	3	4	6	4	4	4	4	5		6	6	6	6	4	6	5	4	6	5	4	4	4	5
F1	Fixed	6	6	5	5	6	4	6	5	5	6	6	5	5	5		5	6	6	6	4	6	5	6	5	4	6	6	5	6
F2	Fixed	6	6	6	5	5	6	5	6	6	5	4	5	5	5		5	5	6	6	5	6	6	6	6	5	6	6	5	5
F3	Fixed	6	5	5	6	6	5	5	6	6	5	6	5	4	6		6	6	5	6	5	6	5	6	6	6	6	6	5	4
F4	Fixed	4	6	5	4	5	4	5	5	6	5	5	5	6	5		6	6	5	5	5	5	6	5	5	6	6	5	4	6
F5	Fixed	5	5	6	6	5	6	6	5	5	6	5	6	5	4		6	6	6	6	6	6	6	5	6	5	6	6	5	4
F6	Fixed	5	5	6	6	6	5	5	5	3	4	5	5	4	4		6	5	6	5	5	6	5	5	6	6	5	5	6	5
F7	Fixed	5	5	5	4	6	4	5	6	3	5	6	3	4	5		6	5	5	4	5	5	5	5	5	6	6	5	5	5
F8	Fixed	6	5	5	5	5	5	6	6	5	4	4	4	6	5		4	6	5	5	4	5	4	4	4	5	5	4	6	3
F9	Fixed	6	5	5	6	6	5	5	4	6	5	6	6	5	5		6	6	5	5	6	6	6	6	5	6	4	6	4	6
F10	Fixed	5	5	5	5	5	4	4	6	6	6	4	5	6	5		4	4	5	5	5	6	6	4	4	4	4	6	5	6
F11	Fixed	6	6	5	6	6	3	6	5	6	6	5	6	6	5		5	5	6	6	5	4	5	6	5	6	6	4	5	6
F12	Fixed	5	5	5	4	6	5	6	6	5	5	5	5	6	5		4	5	5	6	4	4	6	5	4	5	6	4	5	5
F13	Fixed	4	5	5	6	5	4	5	5	5	5	4	4	4	5		6	5	5	5	5	4	6	3	5	5	6	5	4	5
F14	Fixed	3	4	5	5	4	3	5	3	1	4	3	1	3	4		4	5	5	5	4	4	4	4	5	4	3	2	4	3
F15	Fixed	5	5	5	6	5	5	6	6	5	6	5	6	5	6		6	6	6	6	5	6	6	6	6	6	6	6	5	6
F16	Fixed	6	6	6	6	5	5	6	5	5	4	6	5	6	4		4	5	5	5	6	4	6	5	6	5	5	5	6	6
F17	Fixed	4	5	4	4	6	4	4	6	6	4	5	6	5	4		6	6	6	6	6	5	6	5	6	6	5	5	5	4
F18	Fixed	5	5	5	6	5	6	5	4	5	5	5	3	5	5		6	5	6	4	5	5	4	5	6	5	6	5	5	5
F19	Fixed	5	6	6	5	6	5	5	5	4	6	5	6	5	5		6	5	5	5	6	6	5	5	6	3	6	6	5	6
F20	Fixed	5	5	6	5	4	5	5	5	4	6	5	6	4	5		5	5	5	6	6	6	5	6	5	5	5	5	5	5
R1	Random	4	4	5	5	4	5	3	3	5	4	5	4	5	4		4	5	5	4	6	5	6	6	5	6	5	4	6	5
R2	Random	5	5	5	6	5	5	5	5	5	4	4	5	4	5		6	5	5	4	6	5	6	3	6	5	5	5	5	5
R3	Random	5	6	5	5	4	4	5	4	5	5	3	5	3	4		5	4	3	5	5	5	5	3	5	4	3	5	5	5
R4	Random	5	5	5	3	3	4	5	2	4	4	4	5	3	2		3	1	4	5	6	3	5	4	4	3	5	2	4	2
R5	Random	4	4	5	3	2	3	2	3	4	4	4	2	5	4		4	6	4	4	3	5	3	3	5	4	4	4	2	5
R6	Random	6	5	5	6	4	6	5	4	3	6	5	4	5	3		5	6	5	4	6	5	3	5	5	5	6	4	6	6
R7	Random	5	5	5	5	6	6	4	5	6	5	2	6	5	3		6	5	5	5	5	6	4	6	4	6	5	5	4	4
R8	Random	5	6	6	4	4	5	6	4	5	4	4	4	4	4		5	5	6	5	5	5	4	4	3	4	5	3	3	3
R9	Random	5	4	5	5	6	5	6	6	5	6	5	5	6	5		5	4	6	6	6	6	5	5	6	6	2	5	5	5
R10	Random	3	5	6	5	5	4	5	6	6	4	5	6	4	5		6	5	6	4	6	5	5	6	6	5	6	6	6	5
R11	Random	4	5	5	4	4	4	5	4	4	5	5	4	4	5		4	4	5	3	6	4	4	3	3	5	5	5	5	3
R12	Random	6	5	5	6	5	5	6	6	5	6	5	5	6	4		5	6	6	5	6	4	4	6	5	6	5	5	5	5
R13	Random	6	5	6	4	5	5	5	5	5	5	5	4	4	3		6	5	5	4	5	5	5	5	4	4	3	5	5	6
R14	Random	5	6	5	4	5	4	4	4	5	5	5	5	6	5		5	6	6	5	6	4	6	5	5	5	6	6	5	5
R15	Random	5	4	6	4	6	6	4	5	6	1	4	5	5	5		5	4	6	5	5	5	5	5	6	5	5	5	5	5
R16	Random	5	6	5	6	6	6	5	5	4	6	5	6	6	6		5	6	6	6	6	6	6	5	6	6	6	5	5	5
R17	Random	5	5	5	6	5	5	5	5	5	6	5	5	5	5		6	5	6	5	5	5	4	5	4	6	6	5	6	4
R18	Random	5	6	4	4	3	6	5	5	5	5	4	3	4	5		5	6	5	6	5	4	5	5	5	5	5	5	4	4
R19	Random	6	6	5	5	5	6	6	6	5	6	6	6	5	4		5	6	6	6	4	6	6	6	6	5	4	6	5	6
R20	Random	5	5	6	6	5	5	5	6	4	5	6	5	6	5		5	6	6	5	5	5	5	6	6	6	6	5	4	6
